# Supplementary material for: Composite RGO/Ag/Nanosponge Materials for the Photodegradation of Emerging Pollutants from Wastewaters
Source: Materials (Basel). 2024 May 14;17(10):2319. doi: 10.3390/ma17102319 (PMC11123357; doi:10.3390/ma17102319)
Supplement: Supplementary file 1 [file materials-17-02319-s001.zip]

Archive with 1 entries (1 files):
- materials-2966338-supplementary.pdf
